# Supplementary material for: Causal Relationships between Polyunsaturated Fatty Acids and Colon Polyps: A Two-Sample Mendelian Randomization Study
Source: Nutrients. 2024 Jun 27;16(13):2033. doi: 10.3390/nu16132033 (PMC11243184; doi:10.3390/nu16132033)
Supplement: Supplementary file 1 [file nutrients-16-02033-s001.zip]

Archive with 4 entries (4 files):
- Figure S1.pdf
- Table S1 Summary of GWAS datasets of exposure and outcome in the validate cohorts.xls
- Table S2 Summary of GWAS datasets of Omega-3 Fatty Acids and Polyps in Other Body Systems.xls
- Table S3 Characteristics of selected SNPs.xlsx
