# Supplementary material for: Causal Relationships between Polyunsaturated Fatty Acids and Colon Polyps: A Two-Sample Mendelian Randomization Study
Source: Nutrients. 2024 Jun 27;16(13):2033. doi: 10.3390/nu16132033 (PMC11243184; doi:10.3390/nu16132033)
Supplement: Supplementary file 1 [file nutrients-16-02033-s001.zip › Table S1 Summary of GWAS datasets of exposure and outcome in the validate cohorts.xls]

## Sheet: Sheet1
	TableS1 Summary of GWAS datasets of exposure and outcome in the validate cohorts
	Exposure	GWAS ID	Year	Consortium	Sample size	Number of SNPs
	MUFA	met-d-MUFA	2020	NA	114999	12321875
	Omega-3	met-d-Omega_3	2020	NA	114999	12321875
	Omega-6	met-d-Omega_6	2020	NA	114999	12321875
	PUFA	met-d-PUFA	2020	NA	114999	12321875
	DHA/totalFA	met-d-DHA_pct	2020	NA	114999	12321875
	LA/totalFA	met-d-LA_pct	2020	NA	114999	12321875
	MUFA/totalFA	met-d-MUFA_pct	2020	NA	114999	12321875
	Omega-3/totalFA	met-d-Omega_3_pct	2020	NA	114999	12321875
	Omega-6/ Omega-3	met-d-Omega_6_by_Omega_3	2020	NA	114999	12321875
	Omega-6/totalFA	met-d-Omega_6_pct	2020	NA	114999	12321875
	PUFA/MUFA	met-d-PUFA_by_MUFA	2020	NA	114999	12321875
	PUFA/totalFA	met-d-PUFA_pct	2020	NA	114999	12321875
	SFA/totalFA	met-d-SFA_pct	2020	NA	114999	12321875
	SFA	met-d-SFA	2020	NA	114999	12321875
	totalFA	met-d-Total_FA	2020	NA	114999	12321875
	Outcome	GWAS ID	Year	Consortium	Sample size	Number of SNPs
	Polyp of colon	ukb-b-1968	2018	MRC-IEU	463010	9851867
