# Supplementary material for: Causal Relationships between Polyunsaturated Fatty Acids and Colon Polyps: A Two-Sample Mendelian Randomization Study
Source: Nutrients. 2024 Jun 27;16(13):2033. doi: 10.3390/nu16132033 (PMC11243184; doi:10.3390/nu16132033)
Supplement: Supplementary file 1 [file nutrients-16-02033-s001.zip › Table S2 Summary of GWAS datasets of Omega-3 Fatty Acids and Polyps in Other Body Systems.xls]

## Sheet: Sheet1
	TableS2 Summary of GWAS datasets of Omega-3 Fatty Acids and Polyps in Other Body Systems
	Exposure	GWAS ID	Year	Consortium	Sample size	Number of SNPs
	Omega-3	ebi-a-GCST90092931	2022	NA	115006	11590399
	Outcome	GWAS ID	Year	Consortium	Sample size	Number of SNPs
	Gallbladder polyp	ebi-a-GCST90018846	2021	NA	340541	19080409
	Diagnoses - main ICD10: J33.9 Nasal polyp, unspecified	ukb-b-7211	2018	MRC-IEU	463010	9851867
	Diagnoses - main ICD10: N84.0 Polyp of corpus uteri	ukb-b-12944	2018	MRC-IEU	463010	9851867
	Diagnoses - main ICD10: N84 Polyp of female genital tract	ukb-d-N84	2018	NA	361194	12641822
	Diagnoses - main ICD10: N84.1 Polyp of cervix uteri	ukb-b-19110	2018	MRC-IEU	463010	9851867
	Diagnoses - main ICD10: K31.7 Polyp of stomach and duodenum	ukb-b-7330	2018	MRC-IEU	463010	9851867
	Diagnoses - main ICD10: K62.1 Rectal polyp	ukb-b-19805	2018	MRC-IEU	463010	9851867
