# Supplementary material for: Causal Relationships between Polyunsaturated Fatty Acids and Colon Polyps: A Two-Sample Mendelian Randomization Study
Source: Nutrients. 2024 Jun 27;16(13):2033. doi: 10.3390/nu16132033 (PMC11243184; doi:10.3390/nu16132033)
Supplement: Supplementary file 1 [file nutrients-16-02033-s001.zip › Table S3 Characteristics of selected SNPs.xlsx]

## Sheet: TableS3-1
Table S3-1. Detailed information on SNPs included in omega-3
SNP	effect_allele	other_allele	beta.exposure	beta.outcome	eaf.exposure	eaf.outcome	chromosome	position	samplesize.outcome	pval.outcome	se.outcome	outcome	se.exposure	pval.exposure	samplesize.exposure	exposure	MAF	R2	F-stastic
rs10096633	T	C	-0.0418412	-9.07883e-05	0.123902	0.124398	8	19830921	463010	0.780001	0.000318158	Diagnoses - main ICD10: K63.5 Polyp of colon || id:ukb-b-1968	0.00599603	2.99985e-12	115006	Omega-3 fatty acid levels || id:ebi-a-GCST90092931		0.00042323	48.6937
rs10455872	G	A	-0.0617415	0.000187064	0.078987	0.07889	6	161010118	463010	0.630001	0.000389705	Diagnoses - main ICD10: K63.5 Polyp of colon || id:ukb-b-1968	0.00733401	3.80014e-17	115006	Omega-3 fatty acid levels || id:ebi-a-GCST90092931		0.000615862	70.8702
rs11242109	T	G	0.0234291	-6.13834e-05	0.479035	0.478967	5	131677047	463010	0.77	0.000210162	Diagnoses - main ICD10: K63.5 Polyp of colon || id:ukb-b-1968	0.00395796	3.2e-09	115006	Omega-3 fatty acid levels || id:ebi-a-GCST90092931		0.00030459	35.0397
rs112875651	A	G	-0.0874051	-0.000230485	0.392337	0.391052	8	126506694	463010	0.29	0.000217992	Diagnoses - main ICD10: K63.5 Polyp of colon || id:ukb-b-1968	0.00410836	1.9002e-100	115006	Omega-3 fatty acid levels || id:ebi-a-GCST90092931		0.00392022	452.615
rs117143374	C	T	-0.03454	0.00015753	0.14225	0.142022	21	40555561	463010	0.6	0.000302102	Diagnoses - main ICD10: K63.5 Polyp of colon || id:ukb-b-1968	0.00569242	1.29999e-09	115006	Omega-3 fatty acid levels || id:ebi-a-GCST90092931		0.00032003	36.8166
rs12037485	T	C	0.0222781	0.000165458	0.460471	0.460438	1	2332391	463010	0.43	0.000210743	Diagnoses - main ICD10: K63.5 Polyp of colon || id:ukb-b-1968	0.00396786	2e-08	115006	Omega-3 fatty acid levels || id:ebi-a-GCST90092931		0.000274034	31.5236
rs12226389	C	T	-0.0535751	-0.000194293	0.185805	0.185746	11	61823630	463010	0.48	0.000272468	Diagnoses - main ICD10: K63.5 Polyp of colon || id:ukb-b-1968	0.00510749	9.70063e-26	115006	Omega-3 fatty acid levels || id:ebi-a-GCST90092931		0.000955818	110.028
rs1260326	C	T	-0.0830756	-7.25233e-05	0.604008	0.604293	2	27730940	463010	0.74	0.000214625	Diagnoses - main ICD10: K63.5 Polyp of colon || id:ukb-b-1968	0.00404264	7.70016e-94	115006	Omega-3 fatty acid levels || id:ebi-a-GCST90092931		0.00365851	422.289
rs12957708	G	A	0.0311923	-0.000518154	0.14228	0.143757	18	47284353	463010	0.0850002	0.000300591	Diagnoses - main ICD10: K63.5 Polyp of colon || id:ukb-b-1968	0.00568503	4.09996e-08	115006	Omega-3 fatty acid levels || id:ebi-a-GCST90092931		0.000261695	30.1038
rs16940904	T	C	-0.0345078	-0.000127813	0.226566	0.227618	17	44186063	463010	0.61	0.000251109	Diagnoses - main ICD10: K63.5 Polyp of colon || id:ukb-b-1968	0.00474779	3.59998e-13	115006	Omega-3 fatty acid levels || id:ebi-a-GCST90092931		0.000459126	52.8255
rs174564	G	A	-0.336931	-0.000550432	0.347009	0.348563	11	61588305	463010	0.0129999	0.000220536	Diagnoses - main ICD10: K63.5 Polyp of colon || id:ukb-b-1968	0.00412782	1e-200	115006	Omega-3 fatty acid levels || id:ebi-a-GCST90092931		0.0547598	6662.43
rs1800978	G	C	-0.0387593	-0.000718032	0.123988	0.124573	9	107665978	463010	0.025	0.000319523	Diagnoses - main ICD10: K63.5 Polyp of colon || id:ukb-b-1968	0.00603019	1.29999e-10	115006	Omega-3 fatty acid levels || id:ebi-a-GCST90092931		0.000359098	41.3126
rs2187375	G	A	0.0524746	0.000320541	0.822879	0.824213	18	47172283	463010	0.25	0.000276353	Diagnoses - main ICD10: K63.5 Polyp of colon || id:ukb-b-1968	0.00518371	4.40048e-24	115006	Omega-3 fatty acid levels || id:ebi-a-GCST90092931		0.000890245	102.473
rs2247056	C	T	0.0356403	0.000226111	0.703307	0.703255	6	31265490	463010	0.32	0.00022962	Diagnoses - main ICD10: K63.5 Polyp of colon || id:ukb-b-1968	0.00432842	1.80011e-16	115006	Omega-3 fatty acid levels || id:ebi-a-GCST90092931		0.000589179	67.7979
rs261290	C	T	-0.112905	0.000145123	0.654648	0.654051	15	58678720	463010	0.51	0.000221241	Diagnoses - main ICD10: K63.5 Polyp of colon || id:ukb-b-1968	0.00416818	1.39959e-161	115006	Omega-3 fatty acid levels || id:ebi-a-GCST90092931		0.00633944	733.712
rs312939	A	G	0.034251	-2.71885e-05	0.752467	0.75279	2	21409548	463010	0.91	0.000243466	Diagnoses - main ICD10: K63.5 Polyp of colon || id:ukb-b-1968	0.00458283	7.8001e-14	115006	Omega-3 fatty acid levels || id:ebi-a-GCST90092931		0.000485454	55.8562
rs34663616	A	C	0.035253	-0.000115099	0.137651	0.136961	15	58569330	463010	0.709999	0.0003116	Diagnoses - main ICD10: K63.5 Polyp of colon || id:ukb-b-1968	0.00586293	1.79999e-09	115006	Omega-3 fatty acid levels || id:ebi-a-GCST90092931		0.000314272	36.1539
rs4000713	A	G	-0.028225	0.00016327	0.295416	0.296752	7	25990597	463010	0.48	0.000230236	Diagnoses - main ICD10: K63.5 Polyp of colon || id:ukb-b-1968	0.0043421	8.00018e-11	115006	Omega-3 fatty acid levels || id:ebi-a-GCST90092931		0.000367272	42.2533
rs4860987	T	A	0.0450329	-0.000300637	0.258612	0.259149	4	69491284	463010	0.24	0.000253305	Diagnoses - main ICD10: K63.5 Polyp of colon || id:ukb-b-1968	0.00478075	4.49987e-21	115006	Omega-3 fatty acid levels || id:ebi-a-GCST90092931		0.000770925	88.7279
rs55891451	C	A	0.033166	0.000346958	0.20172	0.199576	10	96731788	463010	0.19	0.000263131	Diagnoses - main ICD10: K63.5 Polyp of colon || id:ukb-b-1968	0.00494622	1.99986e-11	115006	Omega-3 fatty acid levels || id:ebi-a-GCST90092931		0.000390795	44.9606
rs583609	C	T	-0.0711993	0.000166142	0.352508	0.352592	1	62916796	463010	0.450001	0.000220105	Diagnoses - main ICD10: K63.5 Polyp of colon || id:ukb-b-1968	0.00414084	2.90001e-66	115006	Omega-3 fatty acid levels || id:ebi-a-GCST90092931		0.00256412	295.643
rs58542926	T	C	-0.172929	-0.000378748	0.074379	0.074647	19	19379549	463010	0.34	0.000399967	Diagnoses - main ICD10: K63.5 Polyp of colon || id:ukb-b-1968	0.00754654	3.3037e-116	115006	Omega-3 fatty acid levels || id:ebi-a-GCST90092931		0.00454507	525.088
rs6129624	A	G	-0.0242913	-0.000198671	0.335232	0.336607	20	39167592	463010	0.38	0.000225777	Diagnoses - main ICD10: K63.5 Polyp of colon || id:ukb-b-1968	0.0042636	1.2e-08	115006	Omega-3 fatty acid levels || id:ebi-a-GCST90092931		0.000282167	32.4594
rs62466318	T	C	-0.0716979	0.000171731	0.204201	0.202834	7	73042085	463010	0.51	0.000261981	Diagnoses - main ICD10: K63.5 Polyp of colon || id:ukb-b-1968	0.00492892	6.20012e-48	115006	Omega-3 fatty acid levels || id:ebi-a-GCST90092931		0.0018365	211.593
rs633695	G	A	0.0848151	9.78053e-05	0.292334	0.292811	15	58725839	463010	0.67	0.000231935	Diagnoses - main ICD10: K63.5 Polyp of colon || id:ukb-b-1968	0.00436378	3.80014e-84	115006	Omega-3 fatty acid levels || id:ebi-a-GCST90092931		0.00327398	377.758
rs660240	C	T	0.0370395	0.000111752	0.784707	0.784825	1	109817838	463010	0.66	0.000255858	Diagnoses - main ICD10: K63.5 Polyp of colon || id:ukb-b-1968	0.00481655	1.50003e-14	115006	Omega-3 fatty acid levels || id:ebi-a-GCST90092931		0.000513942	59.1358
rs6602911	T	C	0.0231802	0.000111377	0.360074	0.358589	13	114547372	463010	0.61	0.000218994	Diagnoses - main ICD10: K63.5 Polyp of colon || id:ukb-b-1968	0.00412043	1.79999e-08	115006	Omega-3 fatty acid levels || id:ebi-a-GCST90092931		0.000275112	31.6477
rs673335	C	T	-0.0684035	-0.000415474	0.159752	0.159274	11	75450576	463010	0.15	0.00028711	Diagnoses - main ICD10: K63.5 Polyp of colon || id:ukb-b-1968	0.00539262	7.19946e-37	115006	Omega-3 fatty acid levels || id:ebi-a-GCST90092931		0.00139711	160.898
rs6882345	A	G	0.0274277	3.38339e-05	0.63285	0.633467	5	156397673	463010	0.88	0.000217923	Diagnoses - main ICD10: K63.5 Polyp of colon || id:ukb-b-1968	0.00409997	2.19989e-11	115006	Omega-3 fatty acid levels || id:ebi-a-GCST90092931		0.000388981	44.7517
rs72789541	A	T	-0.0834033	-0.000278683	0.295973	0.295512	16	15127534	463010	0.23	0.000230784	Diagnoses - main ICD10: K63.5 Polyp of colon || id:ukb-b-1968	0.00434225	3.19963e-82	115006	Omega-3 fatty acid levels || id:ebi-a-GCST90092931		0.00319761	368.918
rs78689694	C	G	0.0326453	7.81518e-05	0.133362	0.13285	11	126234820	463010	0.8	0.000310936	Diagnoses - main ICD10: K63.5 Polyp of colon || id:ukb-b-1968	0.00581875	2e-08	115006	Omega-3 fatty acid levels || id:ebi-a-GCST90092931		0.000273617	31.4756
rs7924036	T	G	0.0222276	-0.000165048	0.504218	0.503303	10	65191645	463010	0.43	0.000210165	Diagnoses - main ICD10: K63.5 Polyp of colon || id:ukb-b-1968	0.0039569	1.89998e-08	115006	Omega-3 fatty acid levels || id:ebi-a-GCST90092931		0.000274306	31.5549
rs7970695	A	G	-0.0235143	-2.08942e-05	0.620564	0.620334	12	121423376	463010	0.92	0.000216739	Diagnoses - main ICD10: K63.5 Polyp of colon || id:ukb-b-1968	0.0040847	8.60003e-09	115006	Omega-3 fatty acid levels || id:ebi-a-GCST90092931		0.00028807	33.1388
rs9273217	G	T	-0.0245669	0.000130284	0.318014	0.317537	6	32613747	463010	0.58	0.000238215	Diagnoses - main ICD10: K63.5 Polyp of colon || id:ukb-b-1968	0.00448023	4.20001e-08	115006	Omega-3 fatty acid levels || id:ebi-a-GCST90092931		0.000261376	30.0672
rs964184	C	G	-0.117565	-0.00022618	0.867233	0.866369	11	116648917	463010	0.46	0.000308642	Diagnoses - main ICD10: K63.5 Polyp of colon || id:ukb-b-1968	0.005805	3.40017e-91	115006	Omega-3 fatty acid levels || id:ebi-a-GCST90092931		0.00355373	410.151
rs9987289	G	A	0.0544031	8.23438e-05	0.909161	0.908754	8	9183358	463010	0.82	0.000364869	Diagnoses - main ICD10: K63.5 Polyp of colon || id:ukb-b-1968	0.00688493	2.70023e-15	115006	Omega-3 fatty acid levels || id:ebi-a-GCST90092931		0.000542615	62.4368

## Sheet: TableS3-2
Table S3-2. Detailed information on SNPs included in DHA/total FA
SNP	effect_allele	other_allele	beta.exposure	beta.outcome	eaf.exposure	eaf.outcome	chromosome	position	samplesize.outcome	pval.outcome	se.outcome	outcome	se.exposure	pval.exposure	samplesize.exposure	exposure	MAF	R2	F-stastic
rs10127775	T	A	0.0310253	-0.000292203	0.605608	0.606133	1	230295789	463010	0.17	0.000215268	Diagnoses - main ICD10: K63.5 Polyp of colon || id:ukb-b-1968	0.00408507	3.10027e-14	115006	Ratio of docosahexaenoic acid to total fatty acid levels || id:ebi-a-GCST90092817		0.000501297	57.68
rs10455872	G	A	0.0822512	0.000187064	0.078987	0.07889	6	161010118	463010	0.630001	0.000389705	Diagnoses - main ICD10: K63.5 Polyp of colon || id:ukb-b-1968	0.00739599	9.8992e-29	115006	Ratio of docosahexaenoic acid to total fatty acid levels || id:ebi-a-GCST90092817		0.00107425	123.676
rs11998606	T	C	-0.026821	-0.00014141	0.402094	0.372417	8	10684139	463010	0.51	0.000217029	Diagnoses - main ICD10: K63.5 Polyp of colon || id:ukb-b-1968	0.00416786	1.2e-10	115006	Ratio of docosahexaenoic acid to total fatty acid levels || id:ebi-a-GCST90092817		0.000359954	41.411
rs12226389	C	T	-0.0458809	-0.000194293	0.185805	0.185746	11	61823630	463010	0.48	0.000272468	Diagnoses - main ICD10: K63.5 Polyp of colon || id:ukb-b-1968	0.00515924	6.00067e-19	115006	Ratio of docosahexaenoic acid to total fatty acid levels || id:ebi-a-GCST90092817		0.000687184	79.0833
rs1532085	G	A	-0.0581405	5.26e-05	0.613968	0.613536	15	58683366	463010	0.81	0.000215773	Diagnoses - main ICD10: K63.5 Polyp of colon || id:ukb-b-1968	0.00409769	1.10002e-45	115006	Ratio of docosahexaenoic acid to total fatty acid levels || id:ebi-a-GCST90092817		0.00174743	201.313
rs16940904	T	C	-0.038921	-0.000127813	0.226566	0.227618	17	44186063	463010	0.61	0.000251109	Diagnoses - main ICD10: K63.5 Polyp of colon || id:ukb-b-1968	0.00478564	4.19952e-16	115006	Ratio of docosahexaenoic acid to total fatty acid levels || id:ebi-a-GCST90092817		0.000574801	66.1425
rs174564	G	A	-0.274933	-0.000550432	0.347009	0.348563	11	61588305	463010	0.0129999	0.000220536	Diagnoses - main ICD10: K63.5 Polyp of colon || id:ukb-b-1968	0.00416965	1e-200	115006	Ratio of docosahexaenoic acid to total fatty acid levels || id:ebi-a-GCST90092817		0.0364266	4347.57
rs1800588	T	C	0.0677672	3.81e-05	0.215519	0.216256	15	58723675	463010	0.88	0.000255024	Diagnoses - main ICD10: K63.5 Polyp of colon || id:ukb-b-1968	0.0048429	1.69981e-44	115006	Ratio of docosahexaenoic acid to total fatty acid levels || id:ebi-a-GCST90092817		0.00169969	195.804
rs195445	T	C	-0.0298494	-9.51e-05	0.688414	0.689229	11	61744342	463010	0.68	0.000227082	Diagnoses - main ICD10: K63.5 Polyp of colon || id:ukb-b-1968	0.00430545	4.10015e-12	115006	Ratio of docosahexaenoic acid to total fatty acid levels || id:ebi-a-GCST90092817		0.000417765	48.0647
rs2081194	C	G	0.0246579	-6.05e-05	0.601332	0.600833	19	49263477	463010	0.780001	0.000219687	Diagnoses - main ICD10: K63.5 Polyp of colon || id:ukb-b-1968	0.00418282	3.69999e-09	115006	Ratio of docosahexaenoic acid to total fatty acid levels || id:ebi-a-GCST90092817		0.00030208	34.7509
rs2294919	T	C	-0.0269599	5.13e-05	0.247932	0.247864	22	44342325	463010	0.83	0.000243779	Diagnoses - main ICD10: K63.5 Polyp of colon || id:ukb-b-1968	0.00463855	6.19998e-09	115006	Ratio of docosahexaenoic acid to total fatty acid levels || id:ebi-a-GCST90092817		0.000293646	33.7804
rs272888	C	T	0.0252022	0.000123906	0.706966	0.706582	5	131665423	463010	0.59	0.000230617	Diagnoses - main ICD10: K63.5 Polyp of colon || id:ukb-b-1968	0.00437739	8.50002e-09	115006	Ratio of docosahexaenoic acid to total fatty acid levels || id:ebi-a-GCST90092817		0.000288138	33.1466
rs328	G	C	0.0925597	-0.000251437	0.100282	0.100933	8	19819724	463010	0.47	0.00034855	Diagnoses - main ICD10: K63.5 Polyp of colon || id:ukb-b-1968	0.00662615	2.39994e-44	115006	Ratio of docosahexaenoic acid to total fatty acid levels || id:ebi-a-GCST90092817		0.00169381	195.125
rs3826688	C	T	-0.0234083	0.00016984	0.64095	0.615974	19	45425460	463010	0.44	0.000221207	Diagnoses - main ICD10: K63.5 Polyp of colon || id:ukb-b-1968	0.00419386	2.39999e-08	115006	Ratio of docosahexaenoic acid to total fatty acid levels || id:ebi-a-GCST90092817		0.000270816	31.1533
rs58411334	T	G	-0.0377501	-6.19e-05	0.093795	0.093793	11	75467350	463010	0.86	0.000361064	Diagnoses - main ICD10: K63.5 Polyp of colon || id:ukb-b-1968	0.00684407	3.50002e-08	115006	Ratio of docosahexaenoic acid to total fatty acid levels || id:ebi-a-GCST90092817		0.000264467	30.4228
rs58542926	T	C	-0.0437276	-0.000378748	0.074379	0.074647	19	19379549	463010	0.34	0.000399967	Diagnoses - main ICD10: K63.5 Polyp of colon || id:ukb-b-1968	0.0076096	9.09997e-09	115006	Ratio of docosahexaenoic acid to total fatty acid levels || id:ebi-a-GCST90092817		0.00028704	33.0202
rs61886804	G	T	0.0277284	0.000342156	0.200238	0.199799	10	96749936	463010	0.19	0.000262938	Diagnoses - main ICD10: K63.5 Polyp of colon || id:ukb-b-1968	0.00498419	2.59998e-08	115006	Ratio of docosahexaenoic acid to total fatty acid levels || id:ebi-a-GCST90092817		0.000269044	30.9494
rs6452788	A	G	0.0265588	0.000355811	0.239958	0.240388	5	87712913	463010	0.15	0.000246011	Diagnoses - main ICD10: K63.5 Polyp of colon || id:ukb-b-1968	0.004674	1.29999e-08	115006	Ratio of docosahexaenoic acid to total fatty acid levels || id:ebi-a-GCST90092817		0.000280671	32.2873
rs676210	A	G	0.0362521	-9.98e-05	0.205781	0.205376	2	21231524	463010	0.7	0.000259765	Diagnoses - main ICD10: K63.5 Polyp of colon || id:ukb-b-1968	0.00491785	1.69981e-13	115006	Ratio of docosahexaenoic acid to total fatty acid levels || id:ebi-a-GCST90092817		0.00047227	54.3386
rs72789541	A	T	-0.0796479	-0.000278683	0.295973	0.295512	16	15127534	463010	0.23	0.000230784	Diagnoses - main ICD10: K63.5 Polyp of colon || id:ukb-b-1968	0.00437718	5.50047e-74	115006	Ratio of docosahexaenoic acid to total fatty acid levels || id:ebi-a-GCST90092817		0.00287072	331.095
rs7924036	T	G	0.045521	-0.000165048	0.504218	0.503303	10	65191645	463010	0.43	0.000210165	Diagnoses - main ICD10: K63.5 Polyp of colon || id:ukb-b-1968	0.00398747	3.50026e-30	115006	Ratio of docosahexaenoic acid to total fatty acid levels || id:ebi-a-GCST90092817		0.00113192	130.323
rs9563335	G	A	-0.0446766	0.000350723	0.861572	0.862056	13	56069705	463010	0.39	0.000408079	Diagnoses - main ICD10: K63.5 Polyp of colon || id:ukb-b-1968	0.00775963	8.50002e-09	115006	Ratio of docosahexaenoic acid to total fatty acid levels || id:ebi-a-GCST90092817		0.000288159	33.149
rs964184	C	G	0.0691171	-0.00022618	0.867233	0.866369	11	116648917	463010	0.46	0.000308642	Diagnoses - main ICD10: K63.5 Polyp of colon || id:ukb-b-1968	0.00586382	4.60045e-32	115006	Ratio of docosahexaenoic acid to total fatty acid levels || id:ebi-a-GCST90092817		0.0012066	138.932

## Sheet: TableS3-3
Table S3-3. Detailed information on SNPs included in LA/total FA
SNP	effect_allele	other_allele	beta.exposure	beta.outcome	eaf.exposure	eaf.outcome	chromosome	position	samplesize.outcome	pval.outcome	se.outcome	outcome	se.exposure	pval.exposure	samplesize.exposure	exposure	MAF	R2	F-stastic
rs10733306	T	C	0.0251941	-9.57601e-05	0.460028	0.46041	9	16048248	463010	0.649999	0.000212103	Diagnoses - main ICD10: K63.5 Polyp of colon || id:ukb-b-1968	0.00402274	3.79997e-10	115006	Ratio of linoleic acid to total fatty acids || id:ebi-a-GCST90092881		0.000340946	39.2235
rs10806735	C	G	0.0352673	0.000158075	0.695764	0.699954	6	161108536	463010	0.49	0.000229726	Diagnoses - main ICD10: K63.5 Polyp of colon || id:ukb-b-1968	0.00436424	6.4003e-16	115006	Ratio of linoleic acid to total fatty acids || id:ebi-a-GCST90092881		0.000567493	65.301
rs11030088	A	G	-0.0309971	-0.000306554	0.251146	0.251088	11	27646247	463010	0.21	0.000242686	Diagnoses - main ICD10: K63.5 Polyp of colon || id:ukb-b-1968	0.00459358	1.50003e-11	115006	Ratio of linoleic acid to total fatty acids || id:ebi-a-GCST90092881		0.000395774	45.5336
rs115478735	T	A	0.0321528	-0.000439751	0.183303	0.207045	9	136151806	463010	0.0899995	0.000259169	Diagnoses - main ICD10: K63.5 Polyp of colon || id:ukb-b-1968	0.00514667	4.20001e-10	115006	Ratio of linoleic acid to total fatty acids || id:ebi-a-GCST90092881		0.000339248	39.0281
rs115740542	C	T	-0.0445895	0.000309275	0.073589	0.073528	6	26123502	463010	0.44	0.000404	Diagnoses - main ICD10: K63.5 Polyp of colon || id:ukb-b-1968	0.00765752	5.80003e-09	115006	Ratio of linoleic acid to total fatty acids || id:ebi-a-GCST90092881		0.000294741	33.9064
rs1260326	C	T	0.0815217	-7.25233e-05	0.604008	0.604293	2	27730940	463010	0.74	0.000214625	Diagnoses - main ICD10: K63.5 Polyp of colon || id:ukb-b-1968	0.00406648	2.09991e-89	115006	Ratio of linoleic acid to total fatty acids || id:ebi-a-GCST90092881		0.00348236	401.885
rs13179413	T	C	-0.0293835	-0.000185436	0.2853	0.284819	5	55868097	463010	0.43	0.000236771	Diagnoses - main ICD10: K63.5 Polyp of colon || id:ukb-b-1968	0.00448985	6.00067e-11	115006	Ratio of linoleic acid to total fatty acids || id:ebi-a-GCST90092881		0.000372273	42.8288
rs13389219	T	C	0.028269	5.11584e-05	0.392574	0.392407	2	165528876	463010	0.81	0.000215075	Diagnoses - main ICD10: K63.5 Polyp of colon || id:ukb-b-1968	0.00407511	4.00037e-12	115006	Ratio of linoleic acid to total fatty acids || id:ebi-a-GCST90092881		0.000418254	48.121
rs17244834	T	A	0.0329164	-0.000624498	0.373899	0.374496	5	74642848	463010	0.004	0.000217005	Diagnoses - main ICD10: K63.5 Polyp of colon || id:ukb-b-1968	0.00411341	1.20005e-15	115006	Ratio of linoleic acid to total fatty acids || id:ebi-a-GCST90092881		0.000556491	64.0344
rs174567	G	A	0.186379	-0.000544286	0.348291	0.34992	11	61593005	463010	0.0129999	0.000220331	Diagnoses - main ICD10: K63.5 Polyp of colon || id:ukb-b-1968	0.00416279	1e-200	115006	Ratio of linoleic acid to total fatty acids || id:ebi-a-GCST90092881		0.0171317	2004.55
rs199607859	T	G	0.0253238	-6.09188e-05	0.594528	0.591099	6	139835604	463010	0.780001	0.000213471	Diagnoses - main ICD10: K63.5 Polyp of colon || id:ukb-b-1968	0.00406719	4.79999e-10	115006	Ratio of linoleic acid to total fatty acids || id:ebi-a-GCST90092881		0.000336978	38.7669
rs2180725	C	T	-0.0264252	0.000470006	0.231539	0.231403	6	11025420	463010	0.0589997	0.00024909	Diagnoses - main ICD10: K63.5 Polyp of colon || id:ukb-b-1968	0.00472321	2.19999e-08	115006	Ratio of linoleic acid to total fatty acids || id:ebi-a-GCST90092881		0.000272097	31.3007
rs2576362	T	G	0.0270562	3.01867e-05	0.254621	0.254991	9	86572575	463010	0.9	0.000240966	Diagnoses - main ICD10: K63.5 Polyp of colon || id:ukb-b-1968	0.00457308	3.29997e-09	115006	Ratio of linoleic acid to total fatty acids || id:ebi-a-GCST90092881		0.000304273	35.0033
rs2835028	C	A	0.0236974	0.000300511	0.411897	0.411797	21	36972695	463010	0.16	0.000214022	Diagnoses - main ICD10: K63.5 Polyp of colon || id:ukb-b-1968	0.00404689	4.70002e-09	115006	Ratio of linoleic acid to total fatty acids || id:ebi-a-GCST90092881		0.000298063	34.2887
rs2843126	G	A	0.0235361	0.000211415	0.51824	0.517723	1	2316315	463010	0.31	0.000210111	Diagnoses - main ICD10: K63.5 Polyp of colon || id:ukb-b-1968	0.00398166	3.40001e-09	115006	Ratio of linoleic acid to total fatty acids || id:ebi-a-GCST90092881		0.00030373	34.9408
rs2927468	G	A	0.0235598	0.000470727	0.52329	0.523645	19	45357939	463010	0.0269998	0.000213093	Diagnoses - main ICD10: K63.5 Polyp of colon || id:ukb-b-1968	0.00403511	5.30005e-09	115006	Ratio of linoleic acid to total fatty acids || id:ebi-a-GCST90092881		0.000296335	34.0898
rs2972143	G	A	-0.0278975	0.000166582	0.645871	0.646707	2	227116365	463010	0.450001	0.000219646	Diagnoses - main ICD10: K63.5 Polyp of colon || id:ukb-b-1968	0.0041516	1.80011e-11	115006	Ratio of linoleic acid to total fatty acids || id:ebi-a-GCST90092881		0.000392472	45.1536
rs34062580	A	G	0.066051	0.000133792	0.130299	0.129042	7	73033559	463010	0.67	0.000313372	Diagnoses - main ICD10: K63.5 Polyp of colon || id:ukb-b-1968	0.00591377	5.79963e-29	115006	Ratio of linoleic acid to total fatty acids || id:ebi-a-GCST90092881		0.00108352	124.745
rs34620476	A	C	0.0306969	-0.000238673	0.43221	0.432056	16	56998918	463010	0.26	0.000212552	Diagnoses - main ICD10: K63.5 Polyp of colon || id:ukb-b-1968	0.00402018	2.19989e-14	115006	Ratio of linoleic acid to total fatty acids || id:ebi-a-GCST90092881		0.000506708	58.3029
rs4074872	A	G	0.0317944	-0.000318787	0.234328	0.234441	16	15117299	463010	0.23	0.000266725	Diagnoses - main ICD10: K63.5 Polyp of colon || id:ukb-b-1968	0.00505147	3.09999e-10	115006	Ratio of linoleic acid to total fatty acids || id:ebi-a-GCST90092881		0.000344346	39.6149
rs4299376	T	G	-0.0276487	-0.000168772	0.676282	0.676773	2	44072576	463010	0.450001	0.000224652	Diagnoses - main ICD10: K63.5 Polyp of colon || id:ukb-b-1968	0.00426143	8.69961e-11	115006	Ratio of linoleic acid to total fatty acids || id:ebi-a-GCST90092881		0.000365897	42.0951
rs4810479	T	C	0.0386953	0.000194181	0.750178	0.750246	20	44545048	463010	0.42	0.000242282	Diagnoses - main ICD10: K63.5 Polyp of colon || id:ukb-b-1968	0.00459733	3.90032e-17	115006	Ratio of linoleic acid to total fatty acids || id:ebi-a-GCST90092881		0.000615626	70.8431
rs58365744	C	A	-0.0266933	9.92376e-05	0.218557	0.21868	1	171128038	463010	0.7	0.000254641	Diagnoses - main ICD10: K63.5 Polyp of colon || id:ukb-b-1968	0.00482485	3.2e-08	115006	Ratio of linoleic acid to total fatty acids || id:ebi-a-GCST90092881		0.000266073	30.6076
rs58489806	T	C	0.0407904	-0.000432226	0.086416	0.086939	19	19456917	463010	0.25	0.000374252	Diagnoses - main ICD10: K63.5 Polyp of colon || id:ukb-b-1968	0.0071094	9.59997e-09	115006	Ratio of linoleic acid to total fatty acids || id:ebi-a-GCST90092881		0.000286158	32.9187
rs6683445	A	C	-0.0241725	-7.79452e-05	0.532311	0.533106	1	16368403	463010	0.709999	0.000211527	Diagnoses - main ICD10: K63.5 Polyp of colon || id:ukb-b-1968	0.00400692	1.6e-09	115006	Ratio of linoleic acid to total fatty acids || id:ebi-a-GCST90092881		0.000316347	36.3927
rs7118569	G	C	0.0482089	2.99529e-05	0.090218	0.090292	11	75526482	463010	0.93	0.000366177	Diagnoses - main ICD10: K63.5 Polyp of colon || id:ukb-b-1968	0.00693918	3.69999e-12	115006	Ratio of linoleic acid to total fatty acids || id:ebi-a-GCST90092881		0.000419503	48.2648
rs738408	T	C	0.035356	0.000190402	0.216534	0.216802	22	44324730	463010	0.450001	0.00025459	Diagnoses - main ICD10: K63.5 Polyp of colon || id:ukb-b-1968	0.00483108	2.49977e-13	115006	Ratio of linoleic acid to total fatty acids || id:ebi-a-GCST90092881		0.000465495	53.5587
rs7819706	G	A	0.0675482	-0.000250216	0.118288	0.118878	8	19844415	463010	0.44	0.000324582	Diagnoses - main ICD10: K63.5 Polyp of colon || id:ukb-b-1968	0.00615627	5.19996e-28	115006	Ratio of linoleic acid to total fatty acids || id:ebi-a-GCST90092881		0.00104572	120.388
rs964184	C	G	0.044138	-0.00022618	0.867233	0.866369	11	116648917	463010	0.46	0.000308642	Diagnoses - main ICD10: K63.5 Polyp of colon || id:ukb-b-1968	0.00585879	4.90004e-14	115006	Ratio of linoleic acid to total fatty acids || id:ebi-a-GCST90092881		0.000493259	56.7547
rs9908820	G	A	-0.0254012	-0.000175133	0.729127	0.728356	17	73408819	463010	0.46	0.000236356	Diagnoses - main ICD10: K63.5 Polyp of colon || id:ukb-b-1968	0.0044846	1.5e-08	115006	Ratio of linoleic acid to total fatty acids || id:ebi-a-GCST90092881		0.000278881	32.0814

## Sheet: TableS3-4
Table S3-4. Detailed information on SNPs included in omega-3/total FA
SNP	effect_allele	other_allele	beta.exposure	beta.outcome	eaf.exposure	eaf.outcome	chromosome	position	samplesize.outcome	pval.outcome	se.outcome	outcome	se.exposure	pval.exposure	samplesize.exposure	exposure	MAF	R2	F-stastic
rs1077835	G	A	0.0910667	2.88472e-05	0.219711	0.220432	15	58723426	463010	0.91	0.000253925	Diagnoses - main ICD10: K63.5 Polyp of colon || id:ukb-b-1968	0.00479257	1.69981e-80	115006	Ratio of omega-3 fatty acids to total fatty acids || id:ebi-a-GCST90092932		0.00312968	361.056
rs112875651	A	G	-0.0517835	-0.000230485	0.392337	0.391052	8	126506694	463010	0.29	0.000217992	Diagnoses - main ICD10: K63.5 Polyp of colon || id:ukb-b-1968	0.00411717	2.80027e-36	115006	Ratio of omega-3 fatty acids to total fatty acids || id:ebi-a-GCST90092932		0.00137362	158.189
rs12226389	C	T	-0.0642431	-0.000194293	0.185805	0.185746	11	61823630	463010	0.48	0.000272468	Diagnoses - main ICD10: K63.5 Polyp of colon || id:ukb-b-1968	0.00511013	2.99985e-36	115006	Ratio of omega-3 fatty acids to total fatty acids || id:ebi-a-GCST90092932		0.00137237	158.045
rs1260326	C	T	-0.03861	-7.25233e-05	0.604008	0.604293	2	27730940	463010	0.74	0.000214625	Diagnoses - main ICD10: K63.5 Polyp of colon || id:ukb-b-1968	0.004051	1.59993e-21	115006	Ratio of omega-3 fatty acids to total fatty acids || id:ebi-a-GCST90092932		0.000789245	90.838
rs150370599	T	C	0.0472803	-6.25137e-05	0.080318	0.08056	11	60718792	463010	0.87	0.000386328	Diagnoses - main ICD10: K63.5 Polyp of colon || id:ukb-b-1968	0.00726173	7.50067e-11	115006	Ratio of omega-3 fatty acids to total fatty acids || id:ebi-a-GCST90092932		0.000368468	42.3909
rs1532085	G	A	-0.078198	5.25831e-05	0.613968	0.613536	15	58683366	463010	0.81	0.000215773	Diagnoses - main ICD10: K63.5 Polyp of colon || id:ukb-b-1968	0.0040709	3.10027e-82	115006	Ratio of omega-3 fatty acids to total fatty acids || id:ebi-a-GCST90092932		0.00319815	368.98
rs16940904	T	C	-0.041183	-0.000127813	0.226566	0.227618	17	44186063	463010	0.61	0.000251109	Diagnoses - main ICD10: K63.5 Polyp of colon || id:ukb-b-1968	0.00475547	4.70002e-18	115006	Ratio of omega-3 fatty acids to total fatty acids || id:ebi-a-GCST90092932		0.000651697	74.9966
rs174564	G	A	-0.391303	-0.000550432	0.347009	0.348563	11	61588305	463010	0.0129999	0.000220536	Diagnoses - main ICD10: K63.5 Polyp of colon || id:ukb-b-1968	0.00412995	1e-200	115006	Ratio of omega-3 fatty acids to total fatty acids || id:ebi-a-GCST90092932		0.0724059	8976.96
rs190921611	A	G	0.0314663	0.000116804	0.311083	0.351147	19	45448465	463010	0.6	0.000219933	Diagnoses - main ICD10: K63.5 Polyp of colon || id:ukb-b-1968	0.00462576	1e-11	115006	Ratio of omega-3 fatty acids to total fatty acids || id:ebi-a-GCST90092932		0.000402189	46.2719
rs195445	T	C	-0.038133	-9.51363e-05	0.688414	0.689229	11	61744342	463010	0.68	0.000227082	Diagnoses - main ICD10: K63.5 Polyp of colon || id:ukb-b-1968	0.00426447	3.80014e-19	115006	Ratio of omega-3 fatty acids to total fatty acids || id:ebi-a-GCST90092932		0.000694783	79.9584
rs272888	C	T	0.028298	0.000123906	0.706966	0.706582	5	131665423	463010	0.59	0.000230617	Diagnoses - main ICD10: K63.5 Polyp of colon || id:ukb-b-1968	0.00434971	7.70016e-11	115006	Ratio of omega-3 fatty acids to total fatty acids || id:ebi-a-GCST90092932		0.000367884	42.3237
rs4000713	A	G	-0.0267482	0.00016327	0.295416	0.296752	7	25990597	463010	0.48	0.000230236	Diagnoses - main ICD10: K63.5 Polyp of colon || id:ukb-b-1968	0.00434956	7.79992e-10	115006	Ratio of omega-3 fatty acids to total fatty acids || id:ebi-a-GCST90092932		0.000328727	37.8173
rs4860987	T	A	0.0394847	-0.000300637	0.258612	0.259149	4	69491284	463010	0.24	0.000253305	Diagnoses - main ICD10: K63.5 Polyp of colon || id:ukb-b-1968	0.00478848	1.59993e-16	115006	Ratio of omega-3 fatty acids to total fatty acids || id:ebi-a-GCST90092932		0.000590861	67.9915
rs58542926	T	C	-0.132116	-0.000378748	0.074379	0.074647	19	19379549	463010	0.34	0.000399967	Diagnoses - main ICD10: K63.5 Polyp of colon || id:ukb-b-1968	0.00756045	2.19989e-68	115006	Ratio of omega-3 fatty acids to total fatty acids || id:ebi-a-GCST90092932		0.00264816	305.357
rs61886804	G	T	0.0351105	0.000342156	0.200238	0.199799	10	96749936	463010	0.19	0.000262938	Diagnoses - main ICD10: K63.5 Polyp of colon || id:ukb-b-1968	0.0049535	1.39991e-12	115006	Ratio of omega-3 fatty acids to total fatty acids || id:ebi-a-GCST90092932		0.000436656	50.2391
rs62466318	T	C	-0.0404238	0.000171731	0.204201	0.202834	7	73042085	463010	0.51	0.000261981	Diagnoses - main ICD10: K63.5 Polyp of colon || id:ukb-b-1968	0.00493739	2.70023e-16	115006	Ratio of omega-3 fatty acids to total fatty acids || id:ebi-a-GCST90092932		0.000582513	67.0304
rs638714	T	G	-0.0322008	0.000201334	0.345965	0.346066	1	62906489	463010	0.36	0.000221824	Diagnoses - main ICD10: K63.5 Polyp of colon || id:ukb-b-1968	0.00418219	1.39991e-14	115006	Ratio of omega-3 fatty acids to total fatty acids || id:ebi-a-GCST90092932		0.000515207	59.2814
rs662138	G	C	-0.0312278	-0.000133148	0.185912	0.185983	6	160564476	463010	0.62	0.000269812	Diagnoses - main ICD10: K63.5 Polyp of colon || id:ukb-b-1968	0.0050918	8.60003e-10	115006	Ratio of omega-3 fatty acids to total fatty acids || id:ebi-a-GCST90092932		0.000326947	37.6125
rs6693447	G	T	0.0255397	0.000174837	0.461701	0.461572	1	2330190	463010	0.41	0.000210894	Diagnoses - main ICD10: K63.5 Polyp of colon || id:ukb-b-1968	0.00397732	1.40001e-10	115006	Ratio of omega-3 fatty acids to total fatty acids || id:ebi-a-GCST90092932		0.000358405	41.2328
rs6717316	A	G	-0.0240496	0.000606234	0.670048	0.670766	2	79703384	463010	0.00669993	0.000223418	Diagnoses - main ICD10: K63.5 Polyp of colon || id:ukb-b-1968	0.00420843	1.09999e-08	115006	Ratio of omega-3 fatty acids to total fatty acids || id:ebi-a-GCST90092932		0.000283878	32.6564
rs72654473	A	C	0.0390547	-0.000443752	0.108331	0.107832	19	45414399	463010	0.19	0.000338899	Diagnoses - main ICD10: K63.5 Polyp of colon || id:ukb-b-1968	0.00639034	9.90011e-10	115006	Ratio of omega-3 fatty acids to total fatty acids || id:ebi-a-GCST90092932		0.000324666	37.35
rs72789541	A	T	-0.0992036	-0.000278683	0.295973	0.295512	16	15127534	463010	0.23	0.000230784	Diagnoses - main ICD10: K63.5 Polyp of colon || id:ukb-b-1968	0.00434806	3.1989e-115	115006	Ratio of omega-3 fatty acids to total fatty acids || id:ebi-a-GCST90092932		0.0045059	520.543
rs7924036	T	G	0.0374032	-0.000165048	0.504218	0.503303	10	65191645	463010	0.43	0.000210165	Diagnoses - main ICD10: K63.5 Polyp of colon || id:ukb-b-1968	0.00396292	3.80014e-21	115006	Ratio of omega-3 fatty acids to total fatty acids || id:ebi-a-GCST90092932		0.000773981	89.0798
rs7944950	C	T	-0.0741144	-0.000137529	0.085668	0.085667	11	75505827	463010	0.709999	0.000376012	Diagnoses - main ICD10: K63.5 Polyp of colon || id:ukb-b-1968	0.00706143	8.99912e-26	115006	Ratio of omega-3 fatty acids to total fatty acids || id:ebi-a-GCST90092932		0.000956938	110.157
rs8074191	C	T	-0.0268897	-6.37101e-05	0.756121	0.755401	17	17407191	463010	0.8	0.000245251	Diagnoses - main ICD10: K63.5 Polyp of colon || id:ukb-b-1968	0.00462305	5.99998e-09	115006	Ratio of omega-3 fatty acids to total fatty acids || id:ebi-a-GCST90092932		0.000294081	33.8304
rs9563335	G	A	-0.0444873	0.000350723	0.861572	0.862056	13	56069705	463010	0.39	0.000408079	Diagnoses - main ICD10: K63.5 Polyp of colon || id:ukb-b-1968	0.00771128	8e-09	115006	Ratio of omega-3 fatty acids to total fatty acids || id:ebi-a-GCST90092932		0.000289316	33.2822
rs964184	C	G	-0.0388695	-0.00022618	0.867233	0.866369	11	116648917	463010	0.46	0.000308642	Diagnoses - main ICD10: K63.5 Polyp of colon || id:ukb-b-1968	0.00580799	2.19989e-11	115006	Ratio of omega-3 fatty acids to total fatty acids || id:ebi-a-GCST90092932		0.000389293	44.7877
rs9947684	G	A	0.0282504	-4.20184e-05	0.654466	0.654513	18	47166694	463010	0.85	0.00022085	Diagnoses - main ICD10: K63.5 Polyp of colon || id:ukb-b-1968	0.00416339	1.20005e-11	115006	Ratio of omega-3 fatty acids to total fatty acids || id:ebi-a-GCST90092932		0.000400185	46.0413

## Sheet: TableS3-5
Table S3-5. Detailed information on SNPs included in omega-6/omega-3
SNP	effect_allele	other_allele	beta.exposure	beta.outcome	eaf.exposure	eaf.outcome	chromosome	position	samplesize.outcome	pval.outcome	se.outcome	outcome	se.exposure	pval.exposure	samplesize.exposure	exposure	MAF	R2	F-stastic
rs10075801	G	A	-0.02358	-5.23748e-05	0.485487	0.47423	5	131708877	463010	0.8	0.000210248	Diagnoses - main ICD10: K63.5 Polyp of colon || id:ukb-b-1968	0.00401401	4.20001e-09	115006	Ratio of omega-6 fatty acids to omega-3 fatty acids || id:met-d-Omega_6_by_Omega_3		0.000299971	34.5083
rs1077835	G	A	-0.0998071	2.88472e-05	0.219711	0.220432	15	58723426	463010	0.91	0.000253925	Diagnoses - main ICD10: K63.5 Polyp of colon || id:ukb-b-1968	0.00480305	6.59933e-96	115006	Ratio of omega-6 fatty acids to omega-3 fatty acids || id:met-d-Omega_6_by_Omega_3		0.00374059	431.798
rs112875651	A	G	0.0719492	-0.000230485	0.392337	0.391052	8	126506694	463010	0.29	0.000217992	Diagnoses - main ICD10: K63.5 Polyp of colon || id:ukb-b-1968	0.00412529	4.00037e-68	115006	Ratio of omega-6 fatty acids to omega-3 fatty acids || id:met-d-Omega_6_by_Omega_3		0.002638	304.183
rs117143374	C	T	0.0318136	0.00015753	0.14225	0.142022	21	40555561	463010	0.6	0.000302102	Diagnoses - main ICD10: K63.5 Polyp of colon || id:ukb-b-1968	0.00571328	2.59998e-08	115006	Ratio of omega-6 fatty acids to omega-3 fatty acids || id:met-d-Omega_6_by_Omega_3		0.000269536	31.0061
rs12226389	C	T	0.0592832	-0.000194293	0.185805	0.185746	11	61823630	463010	0.48	0.000272468	Diagnoses - main ICD10: K63.5 Polyp of colon || id:ukb-b-1968	0.00512548	6.09958e-31	115006	Ratio of omega-6 fatty acids to omega-3 fatty acids || id:met-d-Omega_6_by_Omega_3		0.0011619	133.779
rs1260326	C	T	0.066446	-7.25233e-05	0.604008	0.604293	2	27730940	463010	0.74	0.000214625	Diagnoses - main ICD10: K63.5 Polyp of colon || id:ukb-b-1968	0.00405986	3.29989e-60	115006	Ratio of omega-6 fatty acids to omega-3 fatty acids || id:met-d-Omega_6_by_Omega_3		0.00232372	267.86
rs150370599	T	C	-0.0475725	-6.25137e-05	0.080318	0.08056	11	60718792	463010	0.87	0.000386328	Diagnoses - main ICD10: K63.5 Polyp of colon || id:ukb-b-1968	0.00728355	6.4998e-11	115006	Ratio of omega-6 fatty acids to omega-3 fatty acids || id:met-d-Omega_6_by_Omega_3		0.000370804	42.6597
rs1532085	G	A	0.0862885	5.25831e-05	0.613968	0.613536	15	58683366	463010	0.81	0.000215773	Diagnoses - main ICD10: K63.5 Polyp of colon || id:ukb-b-1968	0.00407981	2.80027e-99	115006	Ratio of omega-6 fatty acids to omega-3 fatty acids || id:met-d-Omega_6_by_Omega_3		0.00387453	447.32
rs174564	G	A	0.371159	-0.000550432	0.347009	0.348563	11	61588305	463010	0.0129999	0.000220536	Diagnoses - main ICD10: K63.5 Polyp of colon || id:ukb-b-1968	0.00414236	1e-200	115006	Ratio of omega-6 fatty acids to omega-3 fatty acids || id:met-d-Omega_6_by_Omega_3		0.0652526	8028.17
rs195445	T	C	0.0344283	-9.51363e-05	0.688414	0.689229	11	61744342	463010	0.68	0.000227082	Diagnoses - main ICD10: K63.5 Polyp of colon || id:ukb-b-1968	0.00427728	8.30042e-16	115006	Ratio of omega-6 fatty acids to omega-3 fatty acids || id:met-d-Omega_6_by_Omega_3		0.000563029	64.7871
rs2394976	T	G	0.0315075	-0.000101726	0.161642	0.161679	6	31311912	463010	0.719999	0.000284808	Diagnoses - main ICD10: K63.5 Polyp of colon || id:ukb-b-1968	0.00538488	4.90004e-09	115006	Ratio of omega-6 fatty acids to omega-3 fatty acids || id:met-d-Omega_6_by_Omega_3		0.000297595	34.2348
rs2463523	C	A	0.0401451	-0.000120097	0.23479	0.22481	17	43710384	463010	0.630001	0.000251403	Diagnoses - main ICD10: K63.5 Polyp of colon || id:ukb-b-1968	0.00475753	3.19963e-17	115006	Ratio of omega-6 fatty acids to omega-3 fatty acids || id:met-d-Omega_6_by_Omega_3		0.000618746	71.2024
rs4000713	A	G	0.0302187	0.00016327	0.295416	0.296752	7	25990597	463010	0.48	0.000230236	Diagnoses - main ICD10: K63.5 Polyp of colon || id:ukb-b-1968	0.00435921	4.10015e-12	115006	Ratio of omega-6 fatty acids to omega-3 fatty acids || id:met-d-Omega_6_by_Omega_3		0.000417671	48.0539
rs4860987	T	A	-0.0411323	-0.000300637	0.258612	0.259149	4	69491284	463010	0.24	0.000253305	Diagnoses - main ICD10: K63.5 Polyp of colon || id:ukb-b-1968	0.00479927	1e-17	115006	Ratio of omega-6 fatty acids to omega-3 fatty acids || id:met-d-Omega_6_by_Omega_3		0.00063829	73.4528
rs583609	C	T	0.0428152	0.000166142	0.352508	0.352592	1	62916796	463010	0.450001	0.000220105	Diagnoses - main ICD10: K63.5 Polyp of colon || id:ukb-b-1968	0.0041587	7.39946e-25	115006	Ratio of omega-6 fatty acids to omega-3 fatty acids || id:met-d-Omega_6_by_Omega_3		0.000920789	105.992
rs58542926	T	C	0.144499	-0.000378748	0.074379	0.074647	19	19379549	463010	0.34	0.000399967	Diagnoses - main ICD10: K63.5 Polyp of colon || id:ukb-b-1968	0.00757644	4.30031e-81	115006	Ratio of omega-6 fatty acids to omega-3 fatty acids || id:met-d-Omega_6_by_Omega_3		0.00315288	363.741
rs62466318	T	C	0.0599701	0.000171731	0.204201	0.202834	7	73042085	463010	0.51	0.000261981	Diagnoses - main ICD10: K63.5 Polyp of colon || id:ukb-b-1968	0.00494834	8.4004e-34	115006	Ratio of omega-6 fatty acids to omega-3 fatty acids || id:met-d-Omega_6_by_Omega_3		0.00127549	146.873
rs6693447	G	T	-0.0250996	0.000174837	0.461701	0.461572	1	2330190	463010	0.41	0.000210894	Diagnoses - main ICD10: K63.5 Polyp of colon || id:ukb-b-1968	0.00398654	3.09999e-10	115006	Ratio of omega-6 fatty acids to omega-3 fatty acids || id:met-d-Omega_6_by_Omega_3		0.000344565	39.64
rs673335	C	T	0.0611093	-0.000415474	0.159752	0.159274	11	75450576	463010	0.15	0.00028711	Diagnoses - main ICD10: K63.5 Polyp of colon || id:ukb-b-1968	0.00541161	1.39991e-29	115006	Ratio of omega-6 fatty acids to omega-3 fatty acids || id:met-d-Omega_6_by_Omega_3		0.00110754	127.513
rs72789541	A	T	0.0906088	-0.000278683	0.295973	0.295512	16	15127534	463010	0.23	0.000230784	Diagnoses - main ICD10: K63.5 Polyp of colon || id:ukb-b-1968	0.00435849	5.40008e-96	115006	Ratio of omega-6 fatty acids to omega-3 fatty acids || id:met-d-Omega_6_by_Omega_3		0.00374386	432.176
rs7819706	G	A	0.0363774	-0.000250216	0.118288	0.118878	8	19844415	463010	0.44	0.000324582	Diagnoses - main ICD10: K63.5 Polyp of colon || id:ukb-b-1968	0.00614755	3.29997e-09	115006	Ratio of omega-6 fatty acids to omega-3 fatty acids || id:met-d-Omega_6_by_Omega_3		0.000304373	35.0148
rs8074191	C	T	0.0281472	-6.37101e-05	0.756121	0.755401	17	17407191	463010	0.8	0.000245251	Diagnoses - main ICD10: K63.5 Polyp of colon || id:ukb-b-1968	0.00463331	1.2e-09	115006	Ratio of omega-6 fatty acids to omega-3 fatty acids || id:met-d-Omega_6_by_Omega_3		0.000320795	36.9046
rs9332238	A	G	-0.0347177	0.000359599	0.198299	0.197812	10	96748492	463010	0.17	0.00026386	Diagnoses - main ICD10: K63.5 Polyp of colon || id:ukb-b-1968	0.00498195	3.19963e-12	115006	Ratio of omega-6 fatty acids to omega-3 fatty acids || id:met-d-Omega_6_by_Omega_3		0.000422084	48.5619
rs964184	C	G	0.0746316	-0.00022618	0.867233	0.866369	11	116648917	463010	0.46	0.000308642	Diagnoses - main ICD10: K63.5 Polyp of colon || id:ukb-b-1968	0.00582544	1.39991e-37	115006	Ratio of omega-6 fatty acids to omega-3 fatty acids || id:met-d-Omega_6_by_Omega_3		0.00142511	164.127
rs9947684	G	A	-0.0276606	-4.20184e-05	0.654466	0.654513	18	47166694	463010	0.85	0.00022085	Diagnoses - main ICD10: K63.5 Polyp of colon || id:ukb-b-1968	0.00417279	3.40017e-11	115006	Ratio of omega-6 fatty acids to omega-3 fatty acids || id:met-d-Omega_6_by_Omega_3		0.00038193	43.9403
